# Supplementary material for: Application of Covalent Organic Frameworks (COFs) as Dyes and Additives for Dye-Sensitized Solar Cells (DSSCs)
Source: Nanomaterials (Basel). 2023 Mar 28;13(7):1204. doi: 10.3390/nano13071204 (PMC10097336; doi:10.3390/nano13071204)
Supplement: Supplementary file 1 [file nanomaterials-13-01204-s001.zip]

Archive with 1 entries (1 files):
- nanomaterials-2284159-supplementary.pdf
